# Supplementary material for: Rumen protozoa are a hub for diverse hydrogenotrophic functions
Source: Environ Microbiol Rep. 2024 Jul 3;16(4):e13298. doi: 10.1111/1758-2229.13298 (PMC11222294; doi:10.1111/1758-2229.13298)
Supplement: Supplementary file 2 — Table S3. Genus abundances. [file EMI4-16-e13298-s003.xlsx]

## Sheet: genus
Phylum	Order	Genus		Free-living			protozoa-associated
Euryarchaeota			HF	MF	LF	HF	MF	LF	Free-living	protozoa-associated	FDR corrected p -value
		Methanobrevibacter	4.98409	2.67553	10.0786	11.6427	16.1302	17.3311	5.3696	14.1533	0.0042522
Actinobacteriota
		Olsenella	0.71645	0.15924	0.564808	0.289545	0.159517	0.270043	0.546657	0.249093	n.s
Bacteroidota
		Bacteroidales_BS11_gut_group	1.05391	1.02542	0.561183	0.43239	0.539621	0.11008	0.969043	0.390552	0.000501967
		Bacteroidales_RF16_group	1.81333	2.59699	1.52265	0.347005	0.361511	0.546266	2.04329	0.395315	2.73272e-05
		F082	1.61849	2.30954	2.34341	0.68525	0.518391	0.303414	1.9602	0.554048	3.71284e-06
		Muribaculaceae	0.559636	0.533538	0.956584	0.568446	0.495402	0.591929	0.645532	0.553375	n.s
		p-251-o5	0.0709085	0.192116	0.199739	0.560402	0.929611	0.929605	0.127644	0.745005	0.00257976
		Prevotella	14.2474	19.983	8.41458	7.10404	6.41466	6.97556	14.4249	6.956	0.00311584
		Prevotellaceae_NK3B31_group	0.10727	0.236436	0.0472555	0.43886	0.699854	0.875558	0.129602	0.608402	0.0029085
		Prevotellaceae_UCG-001	0.634695	0.934879	0.28058	0.966063	0.858304	1.29426	0.636905	1.00906	n.s
		Prevotellaceae_UCG-003	0.852249	1.7379	0.608898	0.359629	0.747155	0.1186	1.03432	0.413713	0.000112881
		Rikenellaceae_RC9_gut_group	5.35649	6.04517	3.75139	4.29241	5.98947	1.53563	5.25012	4.1512	n.s
Cyanobacteria
		Gastranaerophilales	1.5266	2.09595	0.608515	0.0562603	0.0229441	0.0303628	1.44795	0.0412508	1.9195e-06
Fibrobacterota
		Fibrobacter	0.276055	0.429175	0.100058	1.0436	1.26461	0.331036	0.305729	0.946646	0.000478932
Firmicutes
		Erysipelatoclostridiaceae UCG-004	0.418144	0.600437	0.607214	0.0522195	0.0351504	0.0202096	0.509359	0.0403648	7.04609e-05
		RF39	0.956674	0.520898	1.26973	0.293904	0.206369	0.0885644	0.907886	0.223958	7.52513e-06
		Christensenellaceae_R-7_group	12.5448	14.4693	9.88051	8.20084	12.4702	1.93259	13.6872	8.97304	5.98227e-06
		Clostridia_UCG-014	0.748393	0.622091	1.30648	1.07757	0.58148	0.690524	0.816308	0.853759	n.s
	Lachnospirales
		Lachnospiraceae	0.676788	0.901175	0.842111	0.522688	0.505245	0.707327	0.764403	0.558874	n.s
		[Eubacterium]_hallii_group	0.720721	0.566667	0.738474	0.311214	0.503723	0.050954	0.684847	0.306853	n.s
		[Ruminococcus]_gauvreauii_group	0.495982	0.260886	1.03462	0.280474	0.292604	0.327052	0.549438	0.294194	n.s
		Acetitomaculum	4.87893	2.15228	8.44768	3.88719	2.12895	2.63986	4.9025	3.1216	n.s
		Butyrivibrio	1.303	0.878092	0.580667	1.19137	0.332052	0.770635	1.04732	0.859173	n.s
		Lachnospiraceae_ND3007_group	0.244396	0.304312	0.105056	2.14176	3.73935	2.93549	0.248361	2.76192	0.000323517
		Lachnospiraceae_NK3A20_group	4.5943	2.54797	9.96913	5.92076	5.5371	3.60254	5.14699	5.29903	n.s
		Lachnospiraceae_XPB1014_group	0.64293	1.15557	0.162607	1.02854	1.49329	0.132074	0.677961	0.958422	n.s
		uncultured Lachnospiraceae	0.508297	0.458213	0.243107	2.61128	0.369032	1.87442	0.441079	1.82469	n.s
	Oscillospirales
		[Clostridium]_methylpentosum_group	0.0680493	0.0447839	0.386885	2.50553	4.00882	4.37211	0.126693	3.33791	0.0137744
		[Eubacterium]_coprostanoligenes_group	1.32288	0.830458	2.52131	0.229886	0.119104	0.0765748	1.45035	0.165044	2.64776e-06
		Saccharofermentans	1.90713	1.6554	1.62417	1.3861	2.09259	0.308902	1.77434	1.34297	n.s
		Oscillospiraceae NK4A214	3.67473	2.93239	5.62858	3.15484	2.98726	2.02254	3.84355	2.85667	n.s
		Papillibacter	0.681327	0.714896	0.0740614	0.346886	0.686909	0.0128634	0.579487	0.367109	n.s
		Oscillospiraceae UCG-005	0.740494	0.730043	0.233745	0.86104	1.09709	0.13144	0.633268	0.764476	n.s
		Ruminococcaceae	1.56141	0.491216	1.69911	3.80812	1.10649	2.78712	1.30789	2.83078	0.00546293
		Ruminococcaceae CAG-352	0.427894	0.688647	0.275536	3.9559	1.17676	3.61306	0.459506	3.10773	0.000335987
		Ruminococcus	0.863384	0.907642	0.992974	1.96643	1.18085	2.7277	0.918286	1.91739	0.00490992
		Ruminococcaceae UCG-001	1.28231	0.243887	1.67253	2.40409	0.257853	2.15289	1.08432	1.75209	n.s
		uncultured	0.329555	0.382836	0.3983	0.630748	0.980586	0.765182	0.355979	0.757799	0.000289277
		Mogibacterium	1.37561	1.01256	2.1287	0.500105	0.734292	0.2078	2.02689	0.7002	3.49968e-05
		Succiniclasticum	1.60839	2.55599	0.286464	0.501877	0.716983	0.771951	1.56757	0.621645	0.0023108
Proteobacteria
	Gammaproteobacteria
		Ruminobacter	0.0539485	0.137126	0.0170214	2.64481	0.544046	1.20334	0.0707244	1.74094	0.00027813
		Succinivibrio	0.019617	0.0356265	0	0.53078	0.151478	1.94688	0.017825	0.740108	0.00305256
		Succinivibrionaceae_UCG-002	0.196996	0.792517	0.107273	2.81095	2.93903	13.0486	0.3138	5.12156	0.00217899
	Alphaproteobacteria		0.108259	0.0896872	0.0781769	0.383316	0.753866	0.31434	0.0906219	0.451043	0.00184553
Spirochaetota
	Treponema		0.437103	0.349235	0.562413	0.643437	0.71883	0.739801	0.441737	0.685794	n.s
Verrucomicrobiota
	WCHB1-41		3.25966	2.14865	1.01403	0.387852	0.356255	0.275643	2.59336	0.35414	3.65149e-05
	vadinBE97		0.839524	0.728747	0.122139	0.108774	0.112866	0.0146072	0.670008	0.0889848	5.14141e-06
